# Supplementary material for: Enhancement of Binding Kinetics on Affinity Substrates Using Asymmetric Electroosmotic Flow on a Sinusoidal Bipolar Electrode
Source: Micromachines (Basel). 2022 Jan 28;13(2):207. doi: 10.3390/mi13020207 (PMC8878551; doi:10.3390/mi13020207)
Supplement: Supplementary file 1 [file micromachines-13-00207-s001.zip]

Archive with 1 entries (1 files):
- micromachines-1557323-supplementary.pdf
